# Supplementary material for: Indonaiarectangularis (Tapparone-Canefri, 1889), comb. nov., a forgotten freshwater mussel species from Myanmar (Bivalvia, Unionidae)
Source: Zookeys. 2019 Jun 5;852:23–30. doi: 10.3897/zookeys.852.33898 (PMC6562052; doi:10.3897/zookeys.852.33898)
Supplement: XML Treatment for Indonaia rectangularis [file zookeys.852.33898-treatment1.xml]

<!DOCTYPE tp:taxon-treatment
  PUBLIC "-//TaxonX//DTD Taxonomic Treatment Publishing DTD v0 20100105//EN" "tax-treatment-NSO.dtd">
<tp:taxon-treatment xmlns:tp="http://www.plazi.org/taxpub"><tp:treatment-meta><kwd-group><label>Taxon classification</label><kwd><named-content xmlns:xlink="http://www.w3.org/1999/xlink" content-type="kingdom">Animalia</named-content></kwd><kwd><named-content xmlns:xlink="http://www.w3.org/1999/xlink" content-type="order">Unionida</named-content></kwd><kwd><named-content xmlns:xlink="http://www.w3.org/1999/xlink" content-type="family">Unionidae</named-content></kwd></kwd-group><mixed-citation publication-type="journal"><person-group><name><surname>Bolotov</surname><given-names>Ivan N.</given-names></name><name><surname>Vikhrev</surname><given-names>Ilya V.</given-names></name><name><surname>Lopes-Lima</surname><given-names>Manuel</given-names></name><name><surname>Mikhail Y. Gofarov</surname><given-names/></name><name><surname>Konopleva</surname><given-names>Ekaterina S.</given-names></name><name><surname>Lunn</surname><given-names>Zau</given-names></name><name><surname>Chan</surname><given-names>Nyein</given-names></name><name><surname>Bogan</surname><given-names>Arthur E.</given-names></name></person-group><article-title><italic><tp:taxon-name><tp:taxon-name-part taxon-name-part-type="genus" reg="Indonaia">Indonaia</tp:taxon-name-part><tp:taxon-name-part taxon-name-part-type="species" reg="rectangularis">rectangularis</tp:taxon-name-part></tp:taxon-name></italic> (Tapparone-Canefri, 1889), comb. nov., a forgotten freshwater mussel species from Myanmar (<tp:taxon-name><tp:taxon-name-part taxon-name-part-type="class">Bivalvia</tp:taxon-name-part></tp:taxon-name>, <tp:taxon-name><tp:taxon-name-part taxon-name-part-type="family">Unionidae</tp:taxon-name-part></tp:taxon-name>)</article-title><source>Zookeys</source><day>05</day><month>6</month><year>2019</year><volume>852</volume><fpage>23</fpage><lpage>30</lpage><pub-id pub-id-type="doi">10.3897/zookeys.852.33898</pub-id></mixed-citation></tp:treatment-meta><tp:nomenclature><tp:taxon-name>
                    <tp:taxon-name-part taxon-name-part-type="genus" reg="Indonaia">Indonaia</tp:taxon-name-part>
                    <tp:taxon-name-part taxon-name-part-type="species" reg="rectangularis">rectangularis</tp:taxon-name-part>
                  </tp:taxon-name><tp:taxon-authority>(Tapparone-Canefri, 1889)</tp:taxon-authority><tp:taxon-status xmlns:xlink="http://www.w3.org/1999/xlink" xlink:type="simple">comb. nov.</tp:taxon-status><xref ref-type="fig" rid="F1">Figure 1A–F</xref><tp:nomenclature-citation-list><tp:nomenclature-citation><tp:taxon-name>
                        <tp:taxon-name-part taxon-name-part-type="genus" reg="Indonaia"/>
                        <tp:taxon-name-part taxon-name-part-type="species" reg="rectangularis"/>
                      </tp:taxon-name><comment>=<tp:taxon-name><tp:taxon-name-part taxon-name-part-type="genus" reg="Unio">Unio</tp:taxon-name-part><tp:taxon-name-part taxon-name-part-type="species" reg="rectangularis">rectangularis</tp:taxon-name-part></tp:taxon-name><xref ref-type="bibr" rid="B16">Tapparone-Canefri 1889</xref>: 354. </comment></tp:nomenclature-citation><tp:nomenclature-citation><tp:taxon-name>
                        <tp:taxon-name-part taxon-name-part-type="genus" reg="Indonaia"/>
                        <tp:taxon-name-part taxon-name-part-type="species" reg="rectangularis"/>
                      </tp:taxon-name><comment>=<tp:taxon-name><tp:taxon-name-part taxon-name-part-type="genus" reg="Margaritanopsis">Margaritanopsis</tp:taxon-name-part><tp:taxon-name-part taxon-name-part-type="species" reg="rectangularis">rectangularis</tp:taxon-name-part></tp:taxon-name> (Tapparone-Canefri, 1889). – <xref ref-type="bibr" rid="B13">Prashad 1922</xref>: 93, pl. 2, fig. 5. </comment></tp:nomenclature-citation></tp:nomenclature-citation-list></tp:nomenclature><tp:treatment-sec sec-type="material" id="SECID0EFBAE"><title>Type.</title><p>Holotype in <named-content xmlns:xlink="http://www.w3.org/1999/xlink" content-type="dwc:institutional_code" xlink:type="simple">MSNG</named-content>, without ID number (Fig. <xref ref-type="fig" rid="F1">1A–C</xref>). Original label: “<italic><tp:taxon-name><tp:taxon-name-part taxon-name-part-type="genus" reg="Unio">Unio</tp:taxon-name-part><tp:taxon-name-part taxon-name-part-type="species" reg="rectangularis">rectangularis</tp:taxon-name-part></tp:taxon-name></italic> Tapp. Can. Teinzo, Mti E. di Bhamo (L. Fea)” (Fig. <xref ref-type="fig" rid="F1">1D</xref>). Secondary labels: “<italic><tp:taxon-name><tp:taxon-name-part taxon-name-part-type="genus" reg="Margaritanopsis">Margaritanopsis</tp:taxon-name-part></tp:taxon-name></italic> var.? juv. detto B. Prashad!” (Fig. <xref ref-type="fig" rid="F1">1E</xref>) and “<italic><tp:taxon-name><tp:taxon-name-part taxon-name-part-type="genus" reg="Margaritanopsis">Margaritanopsis</tp:taxon-name-part></tp:taxon-name></italic> var.? Young specimen” (Fig. <xref ref-type="fig" rid="F1">1F</xref>). The original label does not have a collecting date, but Fea’s sample of another freshwater mussel species from Teinzo residing in the <named-content xmlns:xlink="http://www.w3.org/1999/xlink" content-type="dwc:institutional_code" xlink:type="simple">MSNG</named-content> is dated “Marzo 1886” that may also be applicable to the holotype of <italic><tp:taxon-name><tp:taxon-name-part taxon-name-part-type="genus" reg="Unio">U.</tp:taxon-name-part><tp:taxon-name-part taxon-name-part-type="species" reg="rectangularis">rectangularis</tp:taxon-name-part></tp:taxon-name></italic>.</p><fig id="F1" position="float" orientation="portrait"><label>Figure 1.</label><caption><p>Holotype of <italic><tp:taxon-name><tp:taxon-name-part taxon-name-part-type="genus" reg="Indonaia">Indonaia</tp:taxon-name-part><tp:taxon-name-part taxon-name-part-type="species" reg="rectangularis">rectangularis</tp:taxon-name-part></tp:taxon-name></italic> (Tapparone-Canefri, 1889), comb. nov. [<named-content xmlns:xlink="http://www.w3.org/1999/xlink" content-type="dwc:institutional_code" xlink:type="simple">MSNG</named-content>]. <bold>A, B</bold> Shell, lateral view: inner side of the left valve and outer side of the right valve (<bold>A</bold>); vice versa (<bold>B</bold>) <bold>C</bold> shell, dorsal view <bold>D</bold> original label [probably by C.M. Tapparone-Canefri] <bold>E, F</bold> secondary labels [probably by B. Prashad]. Scale bar: 5 mm. (Photos: Ilya V. Vikhrev).</p></caption><graphic xmlns:xlink="http://www.w3.org/1999/xlink" xlink:href="zookeys-852-023-g001.jpg" position="float" orientation="portrait" xlink:type="simple" id="oo_305969.jpg"/></fig></tp:treatment-sec><tp:treatment-sec sec-type="type locality" id="SECID0ESEAE"><title>Type locality.</title><p>Teinzo (presently Teinthaw village), <named-content xmlns:xlink="http://www.w3.org/1999/xlink" content-type="dwc:verbatimCoordinates" xlink:type="simple"><named-content content-type="geo-json" specific-use="{&#34;type&#34;:&#34;Point&#34;,&#34;coordinates&#34;:[97.251900,24.397800]}" id="NCID0E2EAE" xlink:type="simple">24.3978N, 97.2519E</named-content></named-content>, Moolay River (Mole Chaung in Burmese), hills E of Bhamo (L. Fea), alt. 110 m a.s.l., Ayeyarwady Basin, Myanmar (<xref ref-type="bibr" rid="B16">Tapparone-Canefri 1889</xref>).</p></tp:treatment-sec><tp:treatment-sec sec-type="diagnosis" id="SECID0EEFAE"><title>Diagnosis.</title><p>As <xref ref-type="bibr" rid="B16">Tapparone-Canefri (1889)</xref> stated, the shell of <italic><tp:taxon-name><tp:taxon-name-part taxon-name-part-type="genus" reg="Indonaia">Indonaia</tp:taxon-name-part><tp:taxon-name-part taxon-name-part-type="species" reg="rectangularis">rectangularis</tp:taxon-name-part></tp:taxon-name></italic> is not similar to any other freshwater mussel species known from Myanmar. This species cannot be mistaken with the two congeners, <italic><tp:taxon-name><tp:taxon-name-part taxon-name-part-type="genus" reg="Indonaia">Indonaia</tp:taxon-name-part><tp:taxon-name-part taxon-name-part-type="species" reg="andersoniana">andersoniana</tp:taxon-name-part></tp:taxon-name></italic> and <italic><tp:taxon-name><tp:taxon-name-part taxon-name-part-type="genus" reg="Indonaia">I.</tp:taxon-name-part><tp:taxon-name-part taxon-name-part-type="species" reg="subclathrata">subclathrata</tp:taxon-name-part></tp:taxon-name></italic> (Fig. <xref ref-type="fig" rid="F2">2</xref>), that were described from the Ayeyarwady Basin. Both these species differ from <italic><tp:taxon-name><tp:taxon-name-part taxon-name-part-type="genus" reg="Indonaia">Indonaia</tp:taxon-name-part><tp:taxon-name-part taxon-name-part-type="species" reg="rectangularis">rectangularis</tp:taxon-name-part></tp:taxon-name></italic> by a more elongated shell and less developed lateral, and pseudocardinal teeth. The pseudocardinal teeth in <italic><tp:taxon-name><tp:taxon-name-part taxon-name-part-type="genus" reg="Indonaia">I.</tp:taxon-name-part><tp:taxon-name-part taxon-name-part-type="species" reg="rectangularis">rectangularis</tp:taxon-name-part></tp:taxon-name></italic> are lamellar, thick, and very elongated. Additionally, a unique feature of <italic><tp:taxon-name><tp:taxon-name-part taxon-name-part-type="genus" reg="Indonaia">I.</tp:taxon-name-part><tp:taxon-name-part taxon-name-part-type="species" reg="rectangularis">rectangularis</tp:taxon-name-part></tp:taxon-name></italic> is the presence of regular ridges crossing the growth lines in the posterior-dorsal area forming a clear rectangular pattern that was never seen in other species (Fig. <xref ref-type="fig" rid="F1">1C</xref>).</p><fig id="F2" position="float" orientation="portrait"><label>Figure 2.</label><caption><p>Specimens of <italic><tp:taxon-name><tp:taxon-name-part taxon-name-part-type="genus" reg="Indonaia">Indonaia</tp:taxon-name-part><tp:taxon-name-part taxon-name-part-type="species" reg="andersoniana">andersoniana</tp:taxon-name-part></tp:taxon-name></italic> (Nevill, 1877) and <italic><tp:taxon-name><tp:taxon-name-part taxon-name-part-type="genus" reg="Indonaia">I.</tp:taxon-name-part><tp:taxon-name-part taxon-name-part-type="species" reg="subclathrata">subclathrata</tp:taxon-name-part></tp:taxon-name></italic> (Martens, 1899) from Myanmar [<abbrev xmlns:xlink="http://www.w3.org/1999/xlink" content-type="institution" xlink:title="Russian Museum of Biodiversity Hotspots" id="ABBRID0EWIAE" xlink:type="simple">RMBH</abbrev> biv450_2 and <abbrev xmlns:xlink="http://www.w3.org/1999/xlink" content-type="institution" xlink:title="Russian Museum of Biodiversity Hotspots" id="ABBRID0E2IAE" xlink:type="simple">RMBH</abbrev> biv347_2, respectively]. <bold>A, B</bold> Shell of <italic><tp:taxon-name><tp:taxon-name-part taxon-name-part-type="genus" reg="Indonaia">I.</tp:taxon-name-part><tp:taxon-name-part taxon-name-part-type="species" reg="andersoniana">andersoniana</tp:taxon-name-part></tp:taxon-name></italic>, lateral view: inner side of the left valve and outer side of the right valve (<bold>A</bold>); vice versa (<bold>B</bold>) <bold>C</bold> shell of <italic><tp:taxon-name><tp:taxon-name-part taxon-name-part-type="genus" reg="Indonaia">I.</tp:taxon-name-part><tp:taxon-name-part taxon-name-part-type="species" reg="andersoniana">andersoniana</tp:taxon-name-part></tp:taxon-name></italic>, dorsal view <bold>D, E</bold> shell of <italic><tp:taxon-name><tp:taxon-name-part taxon-name-part-type="genus" reg="Indonaia">I.</tp:taxon-name-part><tp:taxon-name-part taxon-name-part-type="species" reg="subclathrata">subclathrata</tp:taxon-name-part></tp:taxon-name></italic>, lateral view: inner side of the left valve and outer side of the right valve (<bold>D</bold>); vice versa (<bold>E</bold>) <bold>F</bold> shell of <italic><tp:taxon-name><tp:taxon-name-part taxon-name-part-type="genus" reg="Indonaia">I.</tp:taxon-name-part><tp:taxon-name-part taxon-name-part-type="species" reg="subclathrata">subclathrata</tp:taxon-name-part></tp:taxon-name></italic>, dorsal view. Scale bar: 5 mm. (Photos: Ekaterina S. Konopleva).</p></caption><graphic xmlns:xlink="http://www.w3.org/1999/xlink" xlink:href="zookeys-852-023-g002.jpg" position="float" orientation="portrait" xlink:type="simple" id="oo_305970.jpg"/></fig></tp:treatment-sec><tp:treatment-sec sec-type="redescription" id="SECID0EBLAE"><title>Redescription.</title><p>Shell length 34.2 mm, height 20.4 mm, width 16.2 mm. Shell thick, obovate, inequilateral, with broader posterior side. Dorsal margin slightly convex. Ventral margin nearly straight. Anterior margin rounded. Posterior margin slightly <!--PageBreak -->elevated posteriorly, with an inconspicuous wing. Umbo prominent, elevated, rounded, slightly eroded. Shell surface mostly smooth. In the posterior-dorsal area, regular ridges cross the growth lines and form a clear rectangular pattern. In the anterior-dorsal area, curved, lamella-like ridges closely spaced along growth lines. Periostracum light olive-brown, with two parallel, slightly curved green bands along posterior-dorsal area; inner band with a broad greenish extension posteriorly. Nacre silver-white. Umbo cavity deep. Anterior adductor scar round, shallow but well marked. Posterior adductor scar oval, very shallow, unclear. Mantle attachment scars absent. Pseudocardinal teeth are thick, lamella-like, very elongated, two teeth in the right valve and one tooth in the left valve. Lateral teeth well developed, thick, elongated and straight, one tooth in the right valve and two teeth in the left valve. Soft body morphology and anatomy unknown.</p></tp:treatment-sec><tp:treatment-sec sec-type="remarks" id="SECID0EJLAE"><title>Remarks.</title><p><italic><tp:taxon-name><tp:taxon-name-part taxon-name-part-type="genus" reg="Unio">Unio</tp:taxon-name-part><tp:taxon-name-part taxon-name-part-type="species" reg="rectangularis">rectangularis</tp:taxon-name-part></tp:taxon-name></italic> was originally described based on a single specimen with a shell 34.2 mm long, 20 mm high and 16 mm wide (<xref ref-type="bibr" rid="B16">Tapparone-Canefri 1889</xref>). The single <!--PageBreak -->shell labelled as <italic><tp:taxon-name><tp:taxon-name-part taxon-name-part-type="genus" reg="Unio">Unio</tp:taxon-name-part><tp:taxon-name-part taxon-name-part-type="species" reg="rectangularis">rectangularis</tp:taxon-name-part></tp:taxon-name></italic> and deposited in the <named-content xmlns:xlink="http://www.w3.org/1999/xlink" content-type="dwc:institutional_code" xlink:type="simple">MSNG</named-content> studied here corresponds in dimensions to the specimen described by Tapparone-Canefri. The original label (Fig. <xref ref-type="fig" rid="F1">1D</xref>) also affirms that this shell is the holotype of <italic><tp:taxon-name><tp:taxon-name-part taxon-name-part-type="genus" reg="Unio">Unio</tp:taxon-name-part><tp:taxon-name-part taxon-name-part-type="species" reg="rectangularis">rectangularis</tp:taxon-name-part></tp:taxon-name></italic> designated by monotypy.</p></tp:treatment-sec><tp:treatment-sec sec-type="distribution" id="SECID0E6MAE"><title>Distribution.</title><p>This species is known only from the type locality, a tributary of the Ayeyarwady River (Fig. <xref ref-type="fig" rid="F3">3</xref>). It appears to be a rather restricted and rare species, because it has not been recorded since the original description, even during a recent broad-scale survey of freshwater mussels in Myanmar (<xref ref-type="bibr" rid="B2">Bolotov et al. 2017a</xref>, <xref ref-type="bibr" rid="B3">b</xref>, <xref ref-type="bibr" rid="B4">2018</xref>; <xref ref-type="bibr" rid="B10">Konopleva et al. 2019</xref>). However, there has been no studies on freshwater mussels from the Mole River published since <xref ref-type="bibr" rid="B16">Tapparone-Canefri (1889)</xref>.</p><fig id="F3" position="float" orientation="portrait"><label>Figure 3.</label><caption><p>Map of the type locality of <italic><tp:taxon-name><tp:taxon-name-part taxon-name-part-type="genus" reg="Indonaia">Indonaia</tp:taxon-name-part><tp:taxon-name-part taxon-name-part-type="species" reg="rectangularis">rectangularis</tp:taxon-name-part></tp:taxon-name></italic> (Tapparone-Canefri, 1889), comb. nov. (dark blue circle). The digital elevation model and other layers of the map were added from the Esri Data &amp; Maps 10 dataset.</p></caption><graphic xmlns:xlink="http://www.w3.org/1999/xlink" xlink:href="zookeys-852-023-g003.jpg" position="float" orientation="portrait" xlink:type="simple" id="oo_305971.jpg"/></fig><!--PageBreak --></tp:treatment-sec><ref-list><ref id="B16"><mixed-citation xmlns:xlink="http://www.w3.org/1999/xlink" xlink:type="simple"><person-group><name name-style="western"><surname>Tapparone-Canefri</surname><given-names>C</given-names></name></person-group> (<year>1889</year>) <article-title>Viaggio de Leonardo Fea in Birmania e regioni vicine. XVIII. Molluschi terrestri e d’acqua dolce.</article-title><source>Annali del Museo Civico di Storia Naturale de Genova</source><volume>27</volume>: <fpage>295</fpage>–<lpage>359</lpage>.</mixed-citation></ref><ref id="B13"><mixed-citation xmlns:xlink="http://www.w3.org/1999/xlink" xlink:type="simple"><person-group><name name-style="western"><surname>Prashad</surname><given-names>B</given-names></name></person-group> (<year>1922</year>) <article-title>A revision of the Burmese <tp:taxon-name><tp:taxon-name-part taxon-name-part-type="family">Unionidae</tp:taxon-name-part></tp:taxon-name>.</article-title><source>Records of the Indian Museum</source><volume>24</volume>: <fpage>91</fpage>–<lpage>111</lpage>.</mixed-citation></ref><ref id="B2"><mixed-citation xmlns:xlink="http://www.w3.org/1999/xlink" xlink:type="simple"><person-group><name name-style="western"><surname>Bolotov</surname><given-names>IN</given-names></name><name name-style="western"><surname>Vikhrev</surname><given-names>IV</given-names></name><name name-style="western"><surname>Kondakov</surname><given-names>AV</given-names></name><name name-style="western"><surname>Konopleva</surname><given-names>ES</given-names></name><name name-style="western"><surname>Gofarov</surname><given-names>MY</given-names></name><name name-style="western"><surname>Aksenova</surname><given-names>OV</given-names></name><name name-style="western"><surname>Tumpeesuwan</surname><given-names>S</given-names></name></person-group> (<year>2017a</year>) <article-title>New taxa of freshwater mussels (<tp:taxon-name><tp:taxon-name-part taxon-name-part-type="family">Unionidae</tp:taxon-name-part></tp:taxon-name>) from a species-rich but overlooked evolutionary hotspot in Southeast Asia.</article-title><source>Scientific Reports</source><volume>7</volume>: <fpage>1</fpage>–<lpage>18</lpage>. <ext-link xlink:type="simple" ext-link-type="doi" xlink:href="10.1038/s41598-017-11957-9">https://doi.org/10.1038/s41598-017-11957-9</ext-link></mixed-citation></ref><ref id="B3"><mixed-citation xmlns:xlink="http://www.w3.org/1999/xlink" xlink:type="simple"><person-group><name name-style="western"><surname>Bolotov</surname><given-names>IN</given-names></name><name name-style="western"><surname>Kondakov</surname><given-names>AV</given-names></name><name name-style="western"><surname>Vikhrev</surname><given-names>IV</given-names></name><name name-style="western"><surname>Aksenova</surname><given-names>OV</given-names></name><name name-style="western"><surname>Bespalaya</surname><given-names>YV</given-names></name><name name-style="western"><surname>Gofarov</surname><given-names>MY</given-names></name><name name-style="western"><surname>Kolosova</surname><given-names>YS</given-names></name><name name-style="western"><surname>Konopleva</surname><given-names>ES</given-names></name><name name-style="western"><surname>Spitsyn</surname><given-names>VM</given-names></name><name name-style="western"><surname>Tanmuangpak</surname><given-names>K</given-names></name><name name-style="western"><surname>Tumpeesuwan</surname><given-names>S</given-names></name></person-group> (<year>2017b</year>) <article-title>Ancient river inference explains exceptional Oriental freshwater mussel radiations.</article-title><source>Scientific Reports</source><volume>7</volume>: <fpage>1</fpage>–<lpage>14</lpage>. <ext-link xlink:type="simple" ext-link-type="doi" xlink:href="10.1038/s41598-017-02312-z">https://doi.org/10.1038/s41598-017-02312-z</ext-link></mixed-citation></ref><ref id="B4"><mixed-citation xmlns:xlink="http://www.w3.org/1999/xlink" xlink:type="simple"><person-group><name name-style="western"><surname>Bolotov</surname><given-names>IN</given-names></name><name name-style="western"><surname>Pfeiffer</surname><given-names>J</given-names></name><name name-style="western"><surname>Konopleva</surname><given-names>ES</given-names></name><name name-style="western"><surname>Vikhrev</surname><given-names>IV</given-names></name><name name-style="western"><surname>Kondakov</surname><given-names>AV</given-names></name><name name-style="western"><surname>Aksenova</surname><given-names>OV</given-names></name><name name-style="western"><surname>Gofarov</surname><given-names>MY</given-names></name><name name-style="western"><surname>Tumpeesuwan</surname><given-names>S</given-names></name><name name-style="western"><surname>Than</surname><given-names>Win</given-names></name></person-group> (<year>2018</year>) <article-title>A new genus and tribe of freshwater mussel (<tp:taxon-name><tp:taxon-name-part taxon-name-part-type="family">Unionidae</tp:taxon-name-part></tp:taxon-name>) from Southeast Asia.</article-title><source>Scientific Reports</source><volume>8</volume>: <fpage>1</fpage>–<lpage>12</lpage>. <ext-link xlink:type="simple" ext-link-type="doi" xlink:href="10.1038/s41598-018-28385-y">https://doi.org/10.1038/s41598-018-28385-y</ext-link></mixed-citation></ref><ref id="B10"><mixed-citation xmlns:xlink="http://www.w3.org/1999/xlink" xlink:type="simple"><person-group><name name-style="western"><surname>Konopleva</surname><given-names>ES</given-names></name><name name-style="western"><surname>Pfeiffer</surname><given-names>JM</given-names></name><name name-style="western"><surname>Vikhrev</surname><given-names>IV</given-names></name><name name-style="western"><surname>Kondakov</surname><given-names>AV</given-names></name><name name-style="western"><surname>Gofarov</surname><given-names>MY</given-names></name><name name-style="western"><surname>Aksenova</surname><given-names>OV</given-names></name><name name-style="western"><surname>Zau</surname><given-names>Lunn</given-names></name><name name-style="western"><surname>Nyein</surname><given-names>Chan</given-names></name><name name-style="western"><surname>Bolotov</surname><given-names>IN</given-names></name></person-group> (<year>2019</year>) <article-title>A new genus and two new species of freshwater mussels (<tp:taxon-name><tp:taxon-name-part taxon-name-part-type="family">Unionidae</tp:taxon-name-part></tp:taxon-name>) from western Indochina.</article-title><source>Scientific Reports</source><volume>9</volume>: <fpage>1</fpage>–<lpage>14</lpage>. <ext-link xlink:type="simple" ext-link-type="doi" xlink:href="10.1038/s41598-019-39365-1">https://doi.org/10.1038/s41598-019-39365-1</ext-link></mixed-citation></ref></ref-list></tp:taxon-treatment>
